# Supplementary material for: Calcium Phosphate-Coated Lipid Nanoparticles as a Potential Tool in Bone Diseases Therapy
Source: Nanomaterials (Basel). 2021 Nov 6;11(11):2983. doi: 10.3390/nano11112983 (PMC8625061; doi:10.3390/nano11112983)
Supplement: Supplementary file 1 [file nanomaterials-11-02983-s001.zip]

Archive with 1 entries (1 files):
- nanomaterials-1406603-supplementary.pdf
